# Supplementary material for: Higher order synthetic lethals are keys to minimize cancer treatment effects on non-tumor cells
Source: PLoS One. 2026 Apr 15;21(4):e0342199. doi: 10.1371/journal.pone.0342199 (PMC13082654; doi:10.1371/journal.pone.0342199)
Supplement: S1 File — “Info” sheet describes the studied cancers by their TCGA name. The other sheets contain the identified strictly-selective genes and gene sets. (XLSX) [file pone.0342199.s001.xlsx]

## Sheet: Info
BLCA	Bladder Urothelial Carcinoma
COAD	Colon adenocarcinoma
HNSC	Head and Neck squamous cell carcinoma
KICH	Kidney Chromophobe
KIRC	Kidney renal clear cell carcinoma
KIRP	Kidney renal papillary cell carcinoma
LIHC	Liver hepatocellular carcinoma
LUAD	Lung adenocarcinoma
LUSC	Lung squamous cell carcinoma
PRAD	Prostate adenocarcinoma
STAD	Stomach adenocarcinoma
THCA	Thyroid carcinoma
UCEC	Uterine Corpus Endometrial Carcinoma

## Sheet: COAD
Single		Double SLs			Triple SLs				Quadruple SLs
SLC38A3					RPE	G6PD	HSD11B2		PFKL	TALDO1	PGD	SLC35A1
					RPE	PGLS	HSD11B2		PFKL	TALDO1	PGD	CMAS
									PFKL	TALDO1	PGD	CTSA
									PFKL	TALDO1	PGD	GLB1
									PFKL	TALDO1	PGD	GALNS
									PFKL	TALDO1	PGD	NEU1
									PFKL	TALDO1	PGD	ENTPD4
									PFKL	TALDO1	PGD	SLC35A2
									PFKL	TALDO1	PGD	SLC35D2

## Sheet: BRCA
Single		Double SLs			Triple SLs				Quadruple SLs
DTYMK									PFKL	TALDO1	PGD	SLC35A1
ALDH1L1									PFKL	TALDO1	PGD	CMAS
SLC22A10									PFKL	TALDO1	PGD	CTSA
									PFKL	TALDO1	PGD	GLB1
									PFKL	TALDO1	PGD	GALNS
									PFKL	TALDO1	PGD	NEU1
									PFKL	TALDO1	PGD	ENTPD4
									PFKL	TALDO1	PGD	SLC35A2
									PFKL	TALDO1	PGD	SLC35D2

## Sheet: LUAD
Single		Double SLs			Triple SLs				Quadruple SLs
SLC26A4									COL4A3BP	PLD2	NAGK	FPGS
DTYMK									COL4A3BP	PLD2	NAGK	GGH
									COL4A3BP	PLD2	PGM3	FPGS
									COL4A3BP	PLD2	PGM3	GGH
									COL4A3BP	PLD2	SLC17A5	FPGS
									COL4A3BP	PLD2	SLC17A5	GGH

## Sheet: LIHC
Single		Double SLs			Triple SLs				Quadruple SLs
SLC13A2		DLST	PGD		DLAT	GPI	HIBCH		DLAT	PFKL	TALDO1	HIBCH
CYBRD1		DLST	PFKL		DLAT	GPI	ALDH6A1		DLAT	PFKL	TALDO1	ALDH6A1
HAL		DLST	GPI		PGD	DLAT	HIBCH		PDHA2	PDHA1	GPI	HIBCH
AMDHD1		DLST	TALDO1		PGD	DLAT	CBS		PDHA2	PDHA1	GPI	ALDH6A1
LIPC		ALDH1L1	ALDH1L2		PGD	DLAT	ALDH6A1		PDHA2	PDHB	GPI	HIBCH
CYP27A1		CP	FTMT		DLST	PGLS	HSD17B2		PDHA2	PDHB	GPI	ALDH6A1
UROC1		SLC23A1	SLC23A2		DLST	HMGCS2	SCP2		OAT	DLAT	GPI	CBS
ABCD3		OGDH	RPE		DLST	G6PD	HSD17B2		MCCC2	DLAT	GPI	CBS
FTCD		OGDH	ACLY		PDHX	TALDO1	AMT		MCCC1	DLAT	GPI	CBS
		OGDH	HMGCS2		PDHX	TALDO1	GLDC		SUCLG2	DLAT	PGLS	HSD17B2
		DLST	HMGCS2		PDHX	TALDO1	GCSH		SUCLG2	PDHB	TALDO1	AMT
		DLST	ACLY		PDHX	GPI	AMT		SUCLG2	PDHB	TALDO1	GLDC
		OGDH	PGD		PDHX	GPI	GLDC		SUCLG2	PDHB	TALDO1	GCSH
		OGDH	PFKL		PDHX	GPI	GCSH		SUCLG2	PDHB	GPI	AMT
		OGDH	GPI		PDHX	PFKL	AMT		SUCLG2	PDHB	GPI	GLDC
		OGDH	TALDO1		PDHX	PFKL	GLDC		SUCLG2	PDHB	GPI	GCSH
		DLST	RPE		PDHX	PFKL	GCSH		SUCLG2	MCEE	PGLS	HSD17B2
		GLRX	GLRX2		OGDH	PDHX	PGD		SUCLG1	DLAT	PGLS	HSD17B2
		DLST	BDH1		OGDH	PDHX	PFKL		SUCLG1	PDHB	TALDO1	AMT
					OGDH	PDHX	GPI		SUCLG1	PDHB	TALDO1	GLDC
					OGDH	PDHX	TALDO1		SUCLG1	PDHB	TALDO1	GCSH
					DLST	ACAT2	HMGCS2		SUCLG1	PDHB	GPI	AMT
					DLST	SLC25A20	SLC25A16		SUCLG1	PDHB	GPI	GLDC
					DLST	SLC25A20	HMGCS2		SUCLG1	PDHB	GPI	GCSH
					DLST	HMGCS2	HMGCL		SUCLG1	MCEE	PGLS	HSD17B2
					DLST	HMGCL	HMGCLL1		BCAT2	DLAT	PGLS	HSD17B2
					DLST	PECR	MECR		BCAT2	PDHB	GPI	AMT
					SLC25A20	PGD	DLAT		BCAT2	PDHB	GPI	GLDC
					SLC25A20	DLAT	GPI		BCAT2	PDHB	GPI	GCSH
					CRAT	PGD	DLAT		HMGCS2	SUCLG2	PGLS	HSD17B2
					CRAT	DLAT	GPI		HMGCS2	SUCLG2	GPI	HIBCH
					SLC2A3	SLC2A1	SLC2A4		HMGCS2	SUCLG2	GPI	ALDH6A1
					PGD	HMGCS2	SUCLG2		HMGCS2	SUCLG2	MCEE	SCP2
					PGD	BCAT2	DLAT		PGD	PDHA2	PDHA1	HIBCH
					PGD	SUCLG1	MCEE		PGD	PDHA2	PDHA1	CBS
					PGD	SUCLG1	DLAT		PGD	PDHA2	PDHA1	ALDH6A1
					PGD	SUCLG2	MCEE		PGD	PDHA2	PDHB	HIBCH
					PGD	SUCLG2	DLAT		PGD	PDHA2	PDHB	CBS
					BCAT2	DLAT	GPI		PGD	PDHA2	PDHB	ALDH6A1
					SUCLG1	MCEE	PFKL		PGD	MCCC2	DLAT	PNP
					SUCLG1	MCEE	GPI		PGD	MCCC2	DLAT	GATM
					SUCLG1	MCEE	TALDO1		PGD	MCCC2	DLAT	PHGDH
					SUCLG1	DLAT	GPI		PGD	MCCC2	DLAT	PRODH2
					SUCLG1	DLAT	TALDO1		PGD	MCCC2	DLAT	NIT2
					SUCLG2	MCEE	PFKL		PGD	MCCC1	DLAT	PNP
					SUCLG2	MCEE	GPI		PGD	MCCC1	DLAT	GATM
					SUCLG2	MCEE	TALDO1		PGD	MCCC1	DLAT	PHGDH
					SUCLG2	DLAT	GPI		PGD	MCCC1	DLAT	PRODH2
					SUCLG2	DLAT	TALDO1		PGD	MCCC1	DLAT	NIT2
					OGDH	PDHX	ACLY		G6PD	SUCLG2	DLAT	HSD17B2
					OGDH	PDHX	RPE		G6PD	SUCLG2	MCEE	HSD17B2
					OGDH	ACAT2	HMGCS2		G6PD	SUCLG1	DLAT	HSD17B2
					OGDH	SLC25A20	SLC25A16		G6PD	SUCLG1	MCEE	HSD17B2
					OGDH	SLC25A20	HMGCS2		G6PD	BCAT2	DLAT	HSD17B2
					OGDH	HMGCS2	HMGCL		G6PD	HMGCS2	SUCLG2	HSD17B2
					OGDH	HMGCL	HMGCLL1		CRAT	DLAT	PGLS	HSD17B2
					OGDH	PECR	MECR		CRAT	G6PD	DLAT	HSD17B2
					HMGCS2	SUCLG2	RPE		AUH	DLAT	GPI	CBS
					BCAT2	DLAT	RPE		AUH	PGD	DLAT	PNP
					SUCLG1	MCEE	RPE		AUH	PGD	DLAT	GATM
					SUCLG1	DLAT	RPE		AUH	PGD	DLAT	PHGDH
					SUCLG2	MCEE	RPE		AUH	PGD	DLAT	PRODH2
					SUCLG2	DLAT	RPE		AUH	PGD	DLAT	NIT2
					DLST	CRAT	HMGCS2		SLC25A20	DLAT	PGLS	HSD17B2
									SLC25A20	G6PD	DLAT	HSD17B2
									ACAT2	DLAT	GPI	CBS
									AACS	DLAT	GPI	CBS
									DDC	DLAT	GPI	CBS
									DLST	CRAT	HMGCS2	SLC33A1
									DLST	CRAT	HMGCS2	SLC27A5
									PDHX	PECR	MECR	AMT
									PDHX	PECR	MECR	GLDC
									PDHX	PECR	MECR	GCSH
									PDHX	HMGCL	HMGCLL1	AMT
									PDHX	HMGCL	HMGCLL1	GLDC
									PDHX	HMGCL	HMGCLL1	GCSH
									PDHX	HMGCS2	HMGCL	AMT
									PDHX	HMGCS2	HMGCL	GLDC
									PDHX	HMGCS2	HMGCL	GCSH
									PDHX	ACAT2	HMGCS2	AMT
									PDHX	ACAT2	HMGCS2	GLDC
									PDHX	ACAT2	HMGCS2	GCSH
									OGDH	PDHX	PGLS	HSD17B2
									OGDH	PDHX	HMGCS2	SCP2
									OGDH	PDHX	G6PD	HSD17B2
									DLAT	PGLS	HIBCH	HSD17B2
									DLAT	PGLS	ALDH6A1	HSD17B2
									PDHB	GPI	AMT	HIBCH
									PDHB	GPI	AMT	ALDH6A1
									PDHB	GPI	GLDC	HIBCH
									PDHB	GPI	GLDC	ALDH6A1
									PDHB	GPI	GCSH	HIBCH
									PDHB	GPI	GCSH	ALDH6A1
									PGD	DLAT	MAT1A	MAT2A
									PGD	DLAT	PRODH2	SGPL1
									G6PD	DLAT	HIBCH	HSD17B2
									G6PD	DLAT	ALDH6A1	HSD17B2
									SLC38A3	CP	CBS	AMT
									DLST	PGLS	HSD17B1	HSD17B8
									DLST	G6PD	HSD17B1	HSD17B8
									PDHX	HMGCS2	AMT	SCP2
									PDHX	HMGCS2	GLDC	SCP2
									PDHX	HMGCS2	GCSH	SCP2
									OGDH	PDHX	ACAT2	HMGCS2
									OGDH	PDHX	SLC25A20	SLC25A16
									OGDH	PDHX	SLC25A20	HMGCS2
									OGDH	PDHX	HMGCS2	HMGCL
									OGDH	PDHX	HMGCL	HMGCLL1
									OGDH	PDHX	PECR	MECR
									DLST	AACS	ACAT2	SLC25A20
									DLST	AACS	ACAT2	CRAT
									DLST	ALDOA	ALDOC	ALDOB
									DLST	TKT	TKTL2	TKTL1
									DDC	AUH	PGD	DLAT
									DDC	AUH	DLAT	GPI
									DDC	PGD	MCCC1	DLAT
									DDC	PGD	MCCC2	DLAT
									DDC	HMGCS2	SUCLG2	GPI
									DDC	HMGCS2	SUCLG2	TALDO1
									DDC	MCCC1	DLAT	GPI
									DDC	MCCC2	DLAT	GPI
									AACS	AUH	PGD	DLAT
									AACS	PGD	MCCC1	DLAT
									AACS	PGD	MCCC2	DLAT
									ACAT1	HADHB	PGD	SUCLG1
									ACAT1	HADHB	PGD	SUCLG2
									ACAT1	HADHA	PGD	SUCLG1
									ACAT1	HADHA	PGD	SUCLG2
									ACAT2	AUH	PGD	DLAT
									ACAT2	PGD	MCCC1	DLAT
									ACAT2	PGD	MCCC2	DLAT
									ACAT2	HMGCS2	SUCLG2	MCEE
									ACADSB	ACADM	PGD	DLAT
									ACADSB	ACADM	DLAT	GPI
									SLC25A20	SLC25A16	SUCLG1	MCEE
									SLC25A20	SLC25A16	SUCLG2	MCEE
									SLC25A20	PGD	PDHA2	PDHB
									SLC25A20	PGD	PDHA2	PDHA1
									SLC25A20	HMGCS2	SUCLG2	MCEE
									SLC25A20	HMGCS2	SUCLG2	GPI
									SLC25A20	HMGCS2	SUCLG2	TALDO1
									SLC25A20	PDHA2	PDHB	GPI
									SLC25A20	PDHA2	PDHA1	GPI
									SLC25A20	DLAT	PFKL	TALDO1
									APRT	AUH	PGD	DLAT
									APRT	PGD	MCCC1	DLAT
									APRT	PGD	MCCC2	DLAT
									AUH	CEPT1	PGD	DLAT
									AUH	SLC25A16	PGD	DLAT
									AUH	GGPS1	PGD	DLAT
									AUH	PCYT2	PGD	DLAT
									AUH	ALDH1L1	PGD	DLAT
									AUH	PGD	HMGCS2	DLAT
									AUH	PGD	MTAP	DLAT
									AUH	PGD	OAT	DLAT
									AUH	PGD	PLD2	DLAT
									AUH	PGD	DLAT	HNMT
									AUH	HMGCS2	SUCLG2	GPI
									AUH	HMGCS2	SUCLG2	TALDO1
									AUH	OAT	DLAT	GPI
									CEPT1	PGD	MCCC1	DLAT
									CEPT1	PGD	MCCC2	DLAT
									SLC25A16	PGD	MCCC1	DLAT
									SLC25A16	PGD	MCCC2	DLAT
									CRAT	PGD	PDHA2	PDHB
									CRAT	PGD	PDHA2	PDHA1
									CRAT	HMGCS2	SUCLG2	GPI
									CRAT	HMGCS2	SUCLG2	TALDO1
									CRAT	PDHA2	PDHB	GPI
									CRAT	PDHA2	PDHA1	GPI
									CRAT	DLAT	PFKL	TALDO1
									GGPS1	PGD	MCCC1	DLAT
									GGPS1	PGD	MCCC2	DLAT
									PCYT2	PGD	MCCC1	DLAT
									PCYT2	PGD	MCCC2	DLAT
									ALDH1L1	PGD	MCCC1	DLAT
									ALDH1L1	PGD	MCCC2	DLAT
									PGD	HMGCS2	MCCC1	DLAT
									PGD	HMGCS2	MCCC2	DLAT
									PGD	HMGCL	HMGCLL1	SUCLG2
									PGD	BCAT2	PDHA2	PDHB
									PGD	BCAT2	PDHA2	PDHA1
									PGD	SUCLG1	PDHA2	PDHB
									PGD	SUCLG1	PDHA2	PDHA1
									PGD	SUCLG2	PDHA2	PDHB
									PGD	SUCLG2	PDHA2	PDHA1
									PGD	MCCC1	MTAP	DLAT
									PGD	MCCC1	OAT	DLAT
									PGD	MCCC1	PLD2	DLAT
									PGD	MCCC1	DLAT	HNMT
									PGD	MCCC2	MTAP	DLAT
									PGD	MCCC2	OAT	DLAT
									PGD	MCCC2	PLD2	DLAT
									PGD	MCCC2	DLAT	HNMT
									HMGCS2	HMGCL	SUCLG2	MCEE
									HMGCS2	BCAT2	SUCLG2	GPI
									HMGCS2	BCAT2	SUCLG2	TALDO1
									HMGCS2	SUCLG2	MCCC1	GPI
									HMGCS2	SUCLG2	MCCC1	TALDO1

## Sheet: LUSC
Single		Double SLs			Triple SLs				Quadruple SLs
SLC38A3									ACAT2	HMGCS2	NME6	NME4

## Sheet: UCEC
Single		Double SLs			Triple SLs				Quadruple SLs
DTYMK									PGD	PFKL	TALDO1	SLC35A1
									PGD	PFKL	TALDO1	CMAS
									PGD	PFKL	TALDO1	CTSA
									PGD	PFKL	TALDO1	GLB1
									PGD	PFKL	TALDO1	GALNS
									PGD	PFKL	TALDO1	NEU1
									PGD	PFKL	TALDO1	ENTPD4
									PGD	PFKL	TALDO1	SLC35A2
									PGD	PFKL	TALDO1	SLC35D2

## Sheet: HNSC
Single		Double SLs			Triple SLs				Quadruple SLs
		ACAT2	HMGCS2		HMGCS2	PGM2	ACLY		ACAT1	ACAT2	HADHA	AADAT
		HMGCS2	HMGCS1		ACAT2	PGM2	ACLY		ACAT1	ACAT2	HADHA	SLC25A2
					AACS	PGM2	ACLY		ACAT1	ACAT2	HADHA	GCDH
									ACAT1	ACAT2	HADHA	AASS
									ACAT1	HADHB	ACAT2	AADAT
									ACAT1	HADHB	ACAT2	SLC25A2
									ACAT1	HADHB	ACAT2	GCDH
									ACAT1	HADHB	ACAT2	AASS
									PFKL	TALDO1	PGD	SLC35A1
									PFKL	TALDO1	PGD	CMAS
									PFKL	TALDO1	PGD	CTSA
									PFKL	TALDO1	PGD	GLB1
									PFKL	TALDO1	PGD	GALNS
									PFKL	TALDO1	PGD	NEU1
									PFKL	TALDO1	PGD	ENTPD4
									PFKL	TALDO1	PGD	SLC35A2
									PFKL	TALDO1	PGD	SLC35D2

## Sheet: STAD
Single		Double SLs			Triple SLs				Quadruple SLs
DTYMK									PFKL	TALDO1	PGD	SLC35A1
									PFKL	TALDO1	PGD	CMAS
									PFKL	TALDO1	PGD	CTSA
									PFKL	TALDO1	PGD	GLB1
									PFKL	TALDO1	PGD	GALNS
									PFKL	TALDO1	PGD	NEU1
									PFKL	TALDO1	PGD	ENTPD4
									PFKL	TALDO1	PGD	SLC35A2
									PFKL	TALDO1	PGD	SLC35D2
									ACAT2	DLAT	BCAT2	SLC25A20

## Sheet: KIRC
Single		Double SLs			Triple SLs				Quadruple SLs
OGDH		ACAA2	ACAA1		SLC25A20	DLAT	SCD		SLC25A20	PDHA2	PDHA1	SCD
DLST		SUCLG2	SUCLA2		SLC25A20	MTAP	SCD		SLC25A20	PDHA2	PDHB	SCD
HPD					SLC25A20	BCAT2	SCD		SLC25A20	PLD2	SLC13A4	SCD
AACS					SLC25A20	PGD	SCD		SLC25A20	HMGCL	HMGCLL1	SCD
HADHB					SLC25A20	ALDH6A1	SCD		SLC25A20	GLUL	LGSN	SCD
ACAT2					SLC25A20	SLC25A16	SCD		SLC25A20	GGPS1	SLC13A4	SCD
QDPR					HIBCH	SLC25A20	SCD		SLC25A20	CTH	PLD2	SCD
FAH					SLC25A20	SLC25A16	HMGCS2		SLC25A20	CTH	GGPS1	SCD
AMT					SLC25A20	SLC25A16	HMGCL		SLC25A20	CDO1	PLD2	SCD
GLDC					SLC25A20	SLC25A16	BCAT2		SLC25A20	CDO1	GGPS1	SCD
GCSH					SLC25A20	SLC25A16	DLAT		SLC25A20	SLC25A16	SLC13A4	CRAT
HGD					SLC25A20	SCD	HMGCS1		SLC25A20	SLC25A16	ACMSD	CRAT
SUCLG1									SLC25A20	SLC25A16	MTAP	CRAT
PAH									SLC25A20	SLC25A16	KMO	CRAT
SCP2									SLC25A20	SLC25A16	KYNU	CRAT
CS									SLC25A20	SLC25A16	PGD	CRAT
GSTZ1									SLC25A20	SLC25A16	PGD	SGPL1
									SLC25A20	SLC25A16	PGD	FABP1
									SLC25A20	SLC25A16	GCDH	CRAT
									SLC25A20	SLC25A16	ALDH6A1	CRAT
									SLC25A20	SLC25A16	ALDH6A1	MCCC1
									SLC25A20	SLC25A16	ALDH6A1	MCCC2
									SLC25A20	SLC25A16	AFMID	CRAT
									SLC25A20	SLC25A16	CTH	CRAT
									SLC25A20	SLC25A16	CDO1	CRAT
									SLC25A20	SLC25A16	CRAT	HMGCS1
									SLC25A20	SLC25A16	CRAT	MCCC1
									SLC25A20	SLC25A16	CRAT	MCCC2
									SLC25A20	AUH	SLC25A16	CRAT
									SLC25A20	APRT	SLC13A4	SCD
									SLC25A20	APRT	CTH	SCD
									SLC25A20	APRT	CDO1	SCD
									ACADSB	ACADM	SLC25A20	SCD
									ALDH4A1	SLC25A20	SLC13A4	SCD
									ALDH4A1	SLC25A20	CDO1	SCD
									SLC25A13	SLC25A12	SLC25A20	SCD
									HIBCH	SLC25A20	SLC25A16	CRAT
									HIBCH	SLC25A20	SLC25A16	MCCC1
									HIBCH	SLC25A20	SLC25A16	MCCC2
									HAAO	SLC25A20	SLC25A16	CRAT
									SLC25A21	SLC25A20	SLC25A16	CRAT
									AKR1A1	PGD	ENTPD4	BPNT1
									AKR1A1	PGD	ENTPD4	GAL3ST1
									AKR1A1	PGD	ENTPD4	SLC35B2
									AKR1A1	PGD	SLC35A2	BPNT1
									AKR1A1	PGD	SLC35A2	GAL3ST1
									AKR1A1	PGD	SLC35A2	SLC35B2
									SLC25A20	SLC25A16	CRAT	MCCC1
									SLC25A20	SLC25A16	CRAT	MCCC2
									SLC25A20	SLC25A16	CRAT	HMGCS1
									SLC25A20	APRT	ADA	SCD
									SLC25A20	APRT	SCD	PNP
									SLC25A20	APRT	SCD	HPRT1
									PGD	NAGK	B3GNT3	BPNT1
									PGD	NAGK	B3GNT3	GAL3ST1
									PGD	NAGK	B3GNT3	SLC35B2
									PGD	NAGK	COL4A3BP	BPNT1
									PGD	NAGK	COL4A3BP	GAL3ST1
									PGD	NAGK	COL4A3BP	SLC35B2
									PGD	NAGK	ENTPD4	BPNT1
									PGD	NAGK	ENTPD4	GAL3ST1
									PGD	NAGK	ENTPD4	SLC35B2
									PGD	NAGK	SLC35A2	BPNT1
									PGD	NAGK	SLC35A2	GAL3ST1
									PGD	NAGK	SLC35A2	SLC35B2
									PGD	NAGK	UGCG	BPNT1
									PGD	NAGK	UGCG	GAL3ST1
									PGD	NAGK	UGCG	SLC35B2
									PGD	PGM3	B3GNT3	BPNT1
									PGD	PGM3	B3GNT3	GAL3ST1
									PGD	PGM3	B3GNT3	SLC35B2
									PGD	PGM3	COL4A3BP	BPNT1
									PGD	PGM3	COL4A3BP	GAL3ST1
									PGD	PGM3	COL4A3BP	SLC35B2
									PGD	PGM3	CTSA	BPNT1
									PGD	PGM3	CTSA	GAL3ST1
									PGD	PGM3	CTSA	SLC35B2
									PGD	PGM3	GLB1	BPNT1
									PGD	PGM3	GLB1	GAL3ST1
									PGD	PGM3	GLB1	SLC35B2
									PGD	PGM3	ENTPD4	BPNT1
									PGD	PGM3	ENTPD4	GAL3ST1
									PGD	PGM3	ENTPD4	SLC35B2
									PGD	PGM3	SLC35A2	BPNT1
									PGD	PGM3	SLC35A2	GAL3ST1
									PGD	PGM3	SLC35A2	SLC35B2
									PGD	PGM3	UGCG	BPNT1
									PGD	PGM3	UGCG	GAL3ST1
									PGD	PGM3	UGCG	SLC35B2
									PGD	SLC17A5	B3GNT3	BPNT1
									PGD	SLC17A5	B3GNT3	GAL3ST1
									PGD	SLC17A5	B3GNT3	SLC35B2
									PGD	SLC17A5	COL4A3BP	BPNT1
									PGD	SLC17A5	COL4A3BP	GAL3ST1
									PGD	SLC17A5	COL4A3BP	SLC35B2
									PGD	SLC17A5	ENTPD4	BPNT1
									PGD	SLC17A5	ENTPD4	GAL3ST1
									PGD	SLC17A5	ENTPD4	SLC35B2
									PGD	SLC17A5	SLC35A2	BPNT1
									PGD	SLC17A5	SLC35A2	GAL3ST1
									PGD	SLC17A5	SLC35A2	SLC35B2
									PGD	SLC17A5	UGCG	BPNT1
									PGD	SLC17A5	UGCG	GAL3ST1
									PGD	SLC17A5	UGCG	SLC35B2
									PGD	GUSB	ENTPD4	BPNT1
									PGD	GUSB	ENTPD4	GAL3ST1
									PGD	GUSB	ENTPD4	SLC35B2
									PGD	GUSB	SLC35A2	BPNT1
									PGD	GUSB	SLC35A2	GAL3ST1
									PGD	GUSB	SLC35A2	SLC35B2
									PGD	UGDH	ENTPD4	BPNT1
									PGD	UGDH	ENTPD4	GAL3ST1
									PGD	UGDH	ENTPD4	SLC35B2
									PGD	UGDH	SLC35A2	BPNT1
									PGD	UGDH	SLC35A2	GAL3ST1
									PGD	UGDH	SLC35A2	SLC35B2
									PGD	DCXR	ENTPD4	BPNT1
									PGD	DCXR	ENTPD4	GAL3ST1
									PGD	DCXR	ENTPD4	SLC35B2
									PGD	DCXR	SLC35A2	BPNT1
									PGD	DCXR	SLC35A2	GAL3ST1
									PGD	DCXR	SLC35A2	SLC35B2
									SLC25A21	SLC25A20	SLC25A16	CRAT
									HAAO	SLC25A20	SLC25A16	CRAT
									HIBCH	ACADM	ACADS	SLC25A20
									HIBCH	SLC25A20	AUH	SLC25A16
									HIBCH	SLC25A20	SLC25A16	CRAT
									HIBCH	SLC25A20	SLC25A16	PGD
									ACADSB	ACADM	ACADS	SLC25A20
									ACADM	ACADS	SLC25A20	SLC25A16
									ACADM	ACADS	SLC25A20	ALDH6A1
									ACADM	ACADS	SLC25A20	PGD
									ACADM	ACADS	SLC25A20	BCAT2
									ACADM	ACADS	SLC25A20	MTAP
									ACADM	ACADS	SLC25A20	DLAT
									SLC25A20	AUH	SLC25A16	CRAT
									SLC25A20	AUH	SLC25A16	ALDH6A1
									SLC25A20	SLC25A16	CRAT	CDO1
									SLC25A20	SLC25A16	CRAT	CTH
									SLC25A20	SLC25A16	CRAT	AFMID
									SLC25A20	SLC25A16	CRAT	ALDH6A1
									SLC25A20	SLC25A16	CRAT	GCDH
									SLC25A20	SLC25A16	CRAT	PGD
									SLC25A20	SLC25A16	CRAT	KYNU
									SLC25A20	SLC25A16	CRAT	KMO
									SLC25A20	SLC25A16	CRAT	MTAP
									SLC25A20	SLC25A16	CRAT	ACMSD
									SLC25A20	SLC25A16	CRAT	SLC13A4
									SLC25A20	SLC25A16	ALDH6A1	PGD
									SLC25A20	SLC25A16	PDHA2	PDHB
									SLC25A20	SLC25A16	PDHA2	PDHA1

[truncated: 4 more sheets: PRAD, KICH, THCA, KIRP]
